# Supplementary material for: Construction patterns of birds’ nests provide insight into nest-building behaviours
Source: PeerJ. 2017 Feb 28;5:e3010. doi: 10.7717/peerj.3010 (PMC5333539; doi:10.7717/peerj.3010)
Supplement: Supplemental Information 1 — Raw data for the Bullfinch nests studied. (A) Dimensions of each of the nests, (B) Composition of each nest, (C) Mechanical and random sampling data for materials within the nests. [file peerj-05-3010-s001.xlsx]

## Sheet: A) Dimensions
Nest code	Cup volume (cm³)	Total weight (g)	Outer wall base mass (g)	Outer wall top mass (g)	Total outer wall mass (g)	Cup wall mass (g)
BF1	63.4631	13.36	8.28	1.15	9.43	3.93
BF2	67.231	16.5	10.77	2.11	12.88	3.62
BF3	51.2164	11.57	7.61	1.16	8.77	2.8
BF4	45.326	8.63	4.99	0.33	5.32	3.31
BF5	39.16	9.07	5.48	0.66	6.14	2.93
BF6	40.3919	10.2	7.71	0.63	8.34	1.86
BF7	30.3705	12.12	9.85	0.38	10.23	1.89
BF8	31.7074	18.75	15.56	1.23	16.79	1.96
BF9	56.0564	21.76	16.94	1.14	18.08	3.68
BF10	55.5751	22.19	18.42	1.76	20.18	2.01
BF11	54.4176	16.65	10.8	0.72	11.52	5.13
BF12	70.3687	21.03	14.69	2.88	17.57	3.46
BF15	38.8778	9.61	3.21	0.75	3.96	5.65
Nest code	Nest diameter parallel to long axis (mm)	Nest diameter perpendicular to long axis (mm)	Ratio of nest diameters	Cup diameter parallel to long axis (mm)	Cup diameter perpendicular to long axis (mm)	Ratio of cup diameters	Outer wall thickness (mm) (calculated)	Cup wall thickness (mm)	Total upper wall thickness (mm) (calculated)	Base thickness (outer nest and cup wall at base) (mm) (calculated)	Nest height (mm)	Maximum cup depth (mm)
BF1	122.45	130.78	1.06803	71	70	1.01429	25.3575	5.7925	28.1075	21.5	49.5	28
BF2	166.8	125.84	1.32549	74	68	1.08824	23.6538	7.385	33.5288	30.5	56	25.5
BF3	156.28	132.08	1.18322	72.5	56	1.29464	32.3038	7.5425	40.2413	19.5	49.5	30
BF4	98.41	85.04	1.15722	84	75	1.12	7.515	8.685	7.515	15.5	40.5	25
BF5	97.68	96.2	1.01538	85	77	1.1039	8.10875	6.5275	8.10875	12	29	17
BF6	158.49	97.67	1.62271	97	70.5	1.37589	22.1938	4.55	22.1938	24	45	21
BF7	156	110.35	1.41368	100	72	1.38889	23.175	5.6775	23.175	27	48	21
BF8	116.01	144	0.805625	77	59.5	1.29412	31.2538	7.955	31.2538	37.5	55	17.5
BF9	140.52	117.63	1.19459	89	66	1.34848	27.135	8.215	27.135	53	78	25
BF10	141.95	123.76	1.14698	75	58	1.2931	33.5613	5.1175	33.5613	37.5	56.5	19
BF11	100.48	137.71	0.729649	60	57	1.05263	17.1675	5.09	28.9175	18.5	49.5	31
BF12	145.16	147.1	0.986812	101.5	78	1.30128	28.5825	4.64	28.5825	27.5	50	22.5
BF15	103.21	90.59	1.13931	83	67.5	1.22963	7.51	3.845	7.51	19.5	40	20.5

## Sheet: B) Composition
Values are in grams
Total mass all of nest	twigs	conifer	grass	roots	moss	hair	dust	leaves	plastic	bark	thread
BF1	3.89	4.61	0.23	2.52	0	0.96	0.53	0	0	0	0
BF2	2.92	9.55	1	1.84	0.11	0	0.46	0	0	0	0
BF3	0.03	6.58	1.72	2.42	0.03	0.06	0.36	0	0	0	0
BF4	4.73	0	2.16	2.02	0	0	0.38	0.03	0	0	0
BF5	5.75	0.04	0.78	1.57	0	0.02	0.4	0	0	0.02	0
BF6	0.31	6.84	0.66	1.05	0.06	0.02	0.83	0.06	0	0	0
BF7	0.02	9.29	0.65	1.15	0.23	0.01	0.4	0	0.01	0	0
BF8	6.39	9.81	0.31	1.48	0.02	0	0.42	0	0	0	0
BF9	4.03	10.06	1.77	4.01	0.09	0.08	1.22	0	0.03	0	0
BF10	5.69	13.55	0.83	0.73	0.03	0	0.89	0	0	0	0
BF11	11.56	0	0.87	4.35	0.26	0	0.43	0.43	0	0	0.01
BF12	9.85	6.91	0.4	2.57	0	0	0.34	0.29	0	0	0
BF15	4.02	0	0.12	2.73	0.03	1.11	0.98	0.1	0	0	0
Total outer nest	twigs	conifer	grass	roots	moss	hair	dust	leaves	plastic	bark	thread
BF1	3.78	4.51	0.07	0.71	0	0.01	0.32	0	0	0	0
BF2	2.92	9.55	0.22	0.11	0.02	0	0.12	0	0	0	0
BF3	0.03	6.57	0.87	1.16	0	0	0.09	0	0	0	0
BF4	4.64	0	0.21	0.95	0	0	0.11	0.03	0	0	0
BF5	5.19	0.04	0.32	0.39	0	0	0.17	0	0	0	0
BF6	0.25	6.83	0.52	0.12	0.03	0	0.47	0.06	0	0	0
BF7	0.01	9.29	0.2	0.31	0.14	0	0.29	0	0	0	0
BF8	6.13	9.74	0.15	0.62	0	0	0.31	0	0	0	0
BF9	3.93	10.02	1.06	2.18	0.01	0	0.81	0	0	0	0
BF10	5.49	13.5	0.26	0.19	0	0	0.71	0	0	0	0
BF11	10.73	0	0.13	0.18	0.2	0	0.15	0.21	0	0	0
BF12	9.11	6.77	0.29	0.26	0	0	0.31	0.29	0	0	0
BF15	3.15	0	0.01	0.51	0	0	0.16	0.08	0	0	0
% Total outer nest	twigs	conifer	grass	roots	moss	hair	dust	leaves	plastic	bark	thread
BF1	40.2128	47.9787	0.744681	7.55319	0	0.106383	3.40426	0	0	0	0
BF2	22.5657	73.8022	1.70015	0.850077	0.15456	0	0.927357	0	0	0	0
BF3	0.344037	75.344	9.97706	13.3028	0	0	1.03211	0	0	0	0
BF4	78.1145	0	3.53535	15.9933	0	0	1.85185	0.505051	0	0	0
BF5	84.9427	0.654664	5.23732	6.38298	0	0	2.78232	0	0	0	0
BF6	3.01932	82.4879	6.28019	1.44928	0.362319	0	5.67633	0.724638	0	0	0
BF7	0.0976563	90.7227	1.95313	3.02734	1.36719	0	2.83203	0	0	0	0
BF8	36.1652	57.4631	0.884956	3.65782	0	0	1.82891	0	0	0	0
BF9	21.8212	55.6358	5.88562	12.1044	0.0555247	0	4.4975	0	0	0	0
BF10	27.2457	66.9975	1.29032	0.942928	0	0	3.52357	0	0	0	0
BF11	92.5	0	1.12069	1.55172	1.72414	0	1.2931	1.81034	0	0	0
BF12	53.4938	39.7534	1.70288	1.52672	0	0	1.82032	1.70288	0	0	0
BF15	80.5627	0	0.255754	13.0435	0	0	4.09207	2.04604	0	0	0
TOTAL CUP	twigs	conifer	grass	roots	moss	hair	dust	leaves	plastic	bark	thread
BF1	0.11	0.1	0.16	1.81	0	0.95	0.21	0	0	0	0
BF2	0	0	0.78	1.73	0.09	0	0.34	0	0	0	0
BF3	0	0.01	0.85	1.26	0.03	0.06	0.27	0	0	0	0
BF4	0.09	0	1.95	1.07	0	0	0.27	0	0	0	0
BF5	0.56	0	0.46	1.18	0	0.02	0.23	0	0	0.02	0
BF6	0.06	0.01	0.14	0.93	0.03	0.02	0.36	0	0	0	0
BF7	0.01	0	0.45	0.84	0.09	0.01	0.11	0	0.01	0	0
BF8	0.26	0.07	0.16	0.86	0.02	0	0.11	0	0	0	0
BF9	0.1	0.04	0.71	1.83	0.08	0.08	0.41	0	0.03	0	0
BF10	0.2	0.05	0.57	0.54	0.03	0	0.18	0	0	0	0
BF11	0.83	0	0.74	4.17	0.06	0	0.28	0.22	0	0	0.01
BF12	0.74	0.14	0.11	2.31	0	0	0.03	0	0	0	0
BF15	0.87	0	0.11	2.22	0.03	1.11	0.82	0.02	0	0	0
%TOTAL CUP	twigs	conifer	grass	roots	moss	hair	dust	leaves	plastic	bark	thread
BF1	3.29341	2.99401	4.79042	54.1916	0	28.4431	6.28743	0	0	0	0
BF2	0	0	26.5306	58.8435	3.06122	0	11.5646	0	0	0	0
BF3	0	0.403226	34.2742	50.8065	1.20968	2.41935	10.8871	0	0	0	0
BF4	2.66272	0	57.6923	31.6568	0	0	7.98817	0	0	0	0
BF5	22.6721	0	18.6235	47.7733	0	0.809717	9.31174	0	0	0.809717	0
BF6	3.87097	0.645161	9.03226	60	1.93548	1.29032	23.2258	0	0	0	0
BF7	0.657895	0	29.6053	55.2632	5.92105	0.657895	7.23684	0	0.657895	0	0
BF8	17.5676	4.72973	10.8108	58.1081	1.35135	0	7.43243	0	0	0	0
BF9	3.04878	1.21951	21.6463	55.7927	2.43902	2.43902	12.5	0	0.914634	0	0
BF10	12.7389	3.18471	36.3057	34.3949	1.91083	0	11.465	0	0	0	0
BF11	13.1537	0	11.7274	66.0856	0.950872	0	4.4374	3.48653	0	0	0.158479
BF12	22.2222	4.2042	3.3033	69.3694	0	0	0.900901	0	0	0	0
BF15	16.7954	0	2.12355	42.8571	0.579151	21.4286	15.8301	0.3861	0	0	0

## Sheet: C) Mechanical data
	Diameter (mm)				Rigidity (Nm² x 10-6)				Failure moment (Nm x 10-3)				Construction element length (mm)			Taper of construction elements (mm)			Number of lateral branches			Hollow samples (%)
	BASE	CUP	TOP		BASE	CUP	TOP		BASE	CUP	TOP		BASE	CUP	TOP	BASE	CUP	TOP	BASE	CUP	TOP	BASE	CUP	TOP
BF1	1.72053	0.611765	1.05167		1686.1	36.4154	526.259		20.1832	1.16545	8.4166		79.2883	44.245	79.33	0.143333	0.0833333	0.359167	4.83333	0.166667	2.66667	5	5	11.25
BF2	1.713	0.543846	1.20824		2857.5	27.208	677.952		33.2267	0.738802	9.43099		68.7283	70.6483	81.095	0.25	0.14	0.213333	2.33333	2	2.33333	90	5	22.2222
BF3	1.5075	0.512857	1.09937		1180.77	17.9411	325.163		15.448	0.503368	6.72491		81.4267	59.9617	79.1633	0.085	-0.01	0.34	4.5	0.333333	3.16667	45	0	11.1111
BF4	1.59	0.616154	1.02571		1229.28	42.611	378.364		18.8216	1.11361	8.47329		79.3033	56.4833	71.7922	0.015	0.153333	0.0825	1.33333	1.66667	1.08333	10	0	43.3333
BF5	1.4785	0.632778	0.87875		1188.28	36.8029	190.353		16.0788	0.864667	4.78191		70.0133	60.945	87.5367	0.065	-0.0133333	0.0808333	1.5	4.66667	1	25	10.5263	46.6667
BF6	1.58526	0.497	0.790769		1772.73	14.503	33.5529		25.1337	0.49539	1.00512		76.4967	51.0917	69.5167	0.044	0.02	0.218333	3.33333	2.5	0.166667	100	5	11.1111
BF7	1.5195	0.466667	0.67		1476.56	12.2826	22.5961		19.3889	0.519017	0.77501		100.342	82.005	63.4317	0.256667	0.0233333	0.180833	1.16667	3.33333	0	75	5.55556	0
BF8	1.334	0.653571	0.792		617.123	42.1663	71.1589		10.4773	1.35623	1.94775		72.3233	41.5617	68.1408	0.183333	-0.0166667	0.255833	1.83333	0.5	1.33333	0	20	0
BF9	1.3675	0.52	0.905882		789.871	14.9369	161.267		12.9713	0.354081	4.01455		66.31	72.525	46.7483	0.14	0.0583333	0.129667	2.5	1.16667	0.583333	15	11.1111	27.7778
BF10	1.7625	0.651429	0.836923		1697.93	83.8724	71.6446		22.4259	1.47526	2.00724		100.695	40.0167	62.8225	0.168333	0.06	0.269167	1.33333	0.2	1.16667	5	25	0
BF11	1.627	0.908947	1.05643		775.725	74.5247	211.068		11.9286	2.39074	5.04945		106.417	89.7183	89.7625	0.07	0.0266667	0.0666667	2.16667	3.66667	1.25	20	10	42.8571
BF12	1.93368	0.845333	1.6085		3048.12	63.2792	1558.43		31.4012	1.44922	18.2113		119.568	81.5583	82.0792	0.0533333	0.1	0.240833	4	2	3	60	10	45
BF15	1.261	0.606667	0.92375		590.975	24.5053	240.622		9.50275	0.86713	5.41938		74.66	54.6217	63.1533	0.0166667	0.111667	0.190833	0.833333	1.33333	1.41667	0	0	6.25
